# Supplementary material for: NLRP3 Deficiency in Hepatocellular Carcinoma Enhances Surveillance of NK-92 through a Modulation of MICA/B
Source: Int J Mol Sci. 2021 Aug 27;22(17):9285. doi: 10.3390/ijms22179285 (PMC8430511; doi:10.3390/ijms22179285)
Supplement: Supplementary file 1 [file ijms-22-09285-s001.zip]

Archive with 1 entries (1 files):
- ijms-1335785-supplementary.pdf
